# Supplementary material for: Older and younger adults’ perceptions of augmented reality photorealistic avatars as a viable medium for interpersonal communication
Source: Innov Aging. 2025 Aug 9;9(9):igaf083. doi: 10.1093/geroni/igaf083 (PMC12505127; doi:10.1093/geroni/igaf083)
Supplement: igaf083_Supplementary_Data [file igaf083_supplementary_data.zip]

Archive with 1 entries (1 files):
- innage suppl Tauseef et al.docx
